# Supplementary material for: The NLR Protein Encoded by the Resistance Gene Ty-2 Is Triggered by the Replication-Associated Protein Rep/C1 of Tomato Yellow Leaf Curl Virus
Source: Front Plant Sci. 2020 Sep 10;11:545306. doi: 10.3389/fpls.2020.545306 (PMC7511541; doi:10.3389/fpls.2020.545306)
Supplement: Supplementary Table S1 — Molecular markers used for fine-mapping of Ty-2 on tomato chromosome 11. [file Table_1.xlsx]

## Sheet: Supplementary Table S1
Supplementary Table S1 Molecular markers used for fine-mapping Ty-2 on tomato chromosome 11
Markera		Physical position (Mb)b	Primer (5'-3')c	Annealing temperature	PCR product size Heinz	PCR product size Ty-2 line	Restriction enzyme	Polymorphism compared with Ty-2	Source of
									primers
	51342_MH	SL2.50ch11: 54258670-54259230	F-ACCCCCACTCCCATGATATT	58	561 bp	561 bp	Hin6I	G1.1560, G1.1257 and G1.1290	Yang et al. (2014)
			R-GCTGGAGAAGCTGGACCATA
	TMA17/18	SL2.50ch11: 54274417-54275303	F-TGAATGCATTGGTGAGGAAA	58	887 bp	888 bp	HphI	G1.1560, G1.1257 and G1.1290	This study
			R-GAAGATCCTGGTGGAACGAA
	AW910upF2R3	SL3.00SC0000598: 2154-2985	F-AGAAGGTTAACGCGCTAAATTA	58	832 bp	523 bp	SCAR	G1.1560, G1.1257 and G1.1290	This study
			R-AAGCCAAGAAGTTTGAAAACAC
Inversion	AW52090F2R1 (for BAC library)	SL2.50ch11: 54522982-54523244	F-ATGTGACCGGACAGGACGTAAG	58	263 bp	639 bp	HpyCH4IV	G1.1560, G1.1257 and G1.1290	This study
			R-ATACAGCCTTGGGATGTTAGAA	(55)
	P7-8a	SL2.50ch11: 54517361-54518146	F-TTGACCACGTTTTGGAAATG	58	786 bp	787 bp	Mph1103I	G1.1560	Yang et al. (2014)
			R-GCAAGAAGACGCTTTTCGAT
	TMA187/188	SL2.50ch11: 54509864-54509887 (reverse primer only)	F-CAGTCCTAATAATGATTGCGTCAC		─	1273 bp	Sequencing-based	G1.1560	This study
			R-ACAATTTCTCTCGATTTCTTCACC
	TMA100a	SL2.50ch11: 54507171-54508038	F-AAGGAGAAGGTTCCGCATTT	58	868 bp	779 bp	EcoRV	G1.1560	This study
			R-TGCTTTGTTGGTAAGATTGAACC
	TMA99	─	F-CGAAAAAGCTCCTCATACCC	58	─	786 bp	DraI	G1.1560, G1.1257 and G1.1290	This study
			R-GGCCATCGGATTAAAAATCA
	cL2	SL2.50ch11: 54487990-54489402	F-GGTAGGGATAAGGTCTGT	58	1413 bp	1498 bp	Cfr13I	G1.1560, G1.1257 and G1.1290	Yang et al. (2014)
			R-CCTTAGCCGTTACACTCT
	cL1	SL2.50ch11: 54476231-54477349	F-ATTGCCTACATCTGGTTC	58	1119 bp	1074 bp	AccI	G1.1560	Yang et al. (2014)
			R-AAGATACCCACAAGACAA
	cLEN-11-F24a	SL2.50ch11: 54465207-54466261	F-TTATGGACAGCATGGKCCTCGGAA	58	1055 bp	1061 bp	SsiI	G1.1560	Yang et al. (2014)
			R-GAAGTCTGGGAGCGATAGTAGTCT
	P8687a	SL2.50ch11: 54450738-54451988	F-TACCGTTGCGTAATCTAA	58	1251 bp	1256 bp	HpyCH4IV	G1.1560	Yang et al. (2014)
			R-TTCCACTCAGCATCCCTA
	P3-6a	SL2.50ch11: 54436038-54436738	F-TGGTGTTTTGTGCGGTAAGA	58	701 bp	725 bp	HpyCH4IV	G1.1560	Yang et al. (2014)
			R-TGAAATCGCATGTCCAAAGA
	T0386A	SL2.50ch11: 54418991-54419581	F-ATGCTGATGAAAGATTGGGCGCTG	58	591 bp	587 bp	AluI	G1.1560, G1.1257 and G1.1290	Ji et al. (2009a)
			R-TTAGGCTTTGGCTTCTCGACCACT
	AW9770F1R1 (for BAC library)	SL2.50ch11: 54402749-54402983	F-CTGTAGGGAAATGGCACGTTAC	58	235 bp	239 bp			This study
			R-CCCTCAGTGTACATCGTCGAAA
	P1-19	SL2.50ch11: 54348919-54349512	F-TAACACCAAATCGCGTCTGA	58	594 bp	582 bp	DdeI	G1.1560, G1.1257 and G1.1290	Yang et al. (2014)
			R-TTGGGAAAACTATAGCATCG
	UP15	SL2.50ch11: 54298490-54298991	F-TCTCAAAGCGTTGATCGTTG	58	502 bp	502 bp	HpyCH4IV	G1.1560, G1.1257 and G1.1290	Yang et al. (2014)
			R- GCTTGCTCTTGTTGGTCTCC
	M1	SL2.50ch11: 54561979-54563017	F-CGCTCGGGCAAATAGTTCGTAATGG	58	1039 bp	1031 bp?	SsiI	G1.1560, G1.1257 and G1.1290	Yang et al. (2014)
			R-TTCATGGTCTAGAAATGTCCCCTGT
	AWC2At4g32930	SL2.50ch11: 54603396-54604033	F-TTTGAGCCGCTGGATTATGTTT	58	638 bp	638 bp	Cfr13I	G1.1560, G1.1257 and G1.1290	This study
			R-TGGACACTCCCCCTTTTCATCATAC
a Sequencing-based markers in order to distinguish Ty-2from G1.1257 and G1.1290
b From tomato Heinz genome version SL2.50 database
c K= T/G
