# Supplementary material for: The NLR Protein Encoded by the Resistance Gene Ty-2 Is Triggered by the Replication-Associated Protein Rep/C1 of Tomato Yellow Leaf Curl Virus
Source: Front Plant Sci. 2020 Sep 10;11:545306. doi: 10.3389/fpls.2020.545306 (PMC7511541; doi:10.3389/fpls.2020.545306)
Supplement: Supplementary Table S2 — Primes used for co-expression experiments. [file Table_2.xlsx]

## Sheet: Supplementary Table S2
Supplementary Table S2 Primers used for co-expression experiments.
Primers for cloning Ty-2 coding sequence
TY2-pDONR221-attB1		GGGGACAAGTTTgtacaaaaaagcaggctATATGGAGGTTGTCGTTGCAAT
TY2-pDONR221-attB2		GGGGACCACTTTGTACAAGaaagctgggtATCACAGCCATTCATCATTGAT
Primers for cloning Ty-1 coding sequence				Reference
Ty-1-F		caccTTCAAGTATATACAGGAAAAATGGGTGATCCG		Verlaan et al. (2013)
Ty-1-R		CTAGAGTATTTCCTGCAAAACCGATG
Primers for cloning TYLCV-V1					AJ489258
V1 fw attB1		GGGGACAAGTTTgtacaaaaaagcaggctCAATGTCGAAGCGACCAGGC
V1 rev attB2		GGGGACCACTTTGTACAAGaaagctgggtCTTAATTTGATATTGAATCATAGAAATAGATGCG
Primers for cloning TYLCV-C1/Rep
REP fw attB1		GGGGACAAGTTTgtacaaaaaagcaggctCAATGCCTCGTTTATTTAAAATATATGC
REP rev attB2		GGGGACCACTTTGTACAAGaaagctgggtCTTACGCCTTATTGGTTTCTTCTTGG
Primers for cloning TYLCV-C4
C4 fw attB1		GGGGACAAGTTTgtacaaaaaagcaggctCAATGGGGAACCACATCTCC
C4 rev attB2		GGGGACCACTTTGTACAAGaaagctgggtCTTAATATATTGAGGGCCTCGG
Primers for cloning TYLCSV-C1/Rep
TYLCSV_C1-pD221-attB1		GGGGACAAGTTTgtacaaaaaagcaggctATATGCCAAGATCAGGTCGTTTTAG
TYLCSV_C1-pD221-attB2		GGGGACCACTTTGTACAAGaaagctgggtACTACGCCTCACTTGCCTCTT
Primers for qPCR expression analysis
Gene	Name	Sequence 5'-3'	Product size	Reference
TYLCV-IL-Rep	IL-Rep-QF	CACAAAGTACGGGAAGCCCA	162 bp
	IL-Rep-QR	TCGTAGAGGGTGACGAAGGT
TYLCV-IL-V1	IL-V1-QF	AGTACCGCAACCGTGAAGAA	173 bp
	IL-V1-QR	TTCTCGTACTTGGCTGCCTC
TYLCV-IL-C4	IL-C4-QF	ACGTGGAGAAAGACGGAGAC	133 bp
	IL-C4-QR	AGGGCCTCGGATTTATTGCC
TYLCSV-Rep	Sar-Rep-QF	ATGGGGGCCCAAAGAGATTG	101 bp
	Sar-Rep-QR	TGTGGGCCTGGATTGCATAG
Ty-2	979	CCCTGCCAGCACTAGGACAGCTTTG	235 bp	Yamaguchi et al. (2018)
	980	AATTCGGGACAATTTTGAATTAGAAC
NbL23	NbL23-F	AAGGATGCCGTGAAGAAGATGT	110 bp	N. benthamiana reference gene (Liu et al. 2012)
	NbL23-R	GCATCGTAGTCAGGAGTCAACC
References
Liu D, Shi L, Han C, Yu J, Li D, Zhang Y (2012) Validation of reference genes for gene expression studies in virus-infected Nicotiana benthamiana using quantitative real-time PCR. PLoS ONE 7(9): e46451. doi:10.1371/journal.pone.0046451
Verlaan MG, Hutton SF, Ibrahem RM, Kormelink R, Visser RGF, Scott JW, Edwards JD, Bai Y (2013). The tomato yellow leaf curl virus resistance genes Ty-1 and Ty-3 are allelic and code for DFDGD-class RNA-dependent RNA polymerases. PLoS Genet. 9: e1003399. doi: 10.1371/journal.pgen.1003399
Yamaguchi H, Ohnishi J, Saito A, Ohyama A, Nunome T, Miyatake K, Fukuoka H (2018). An NB-LRR gene, TYNBS1, is responsible for resistance mediated by the Ty-2 Begomovirus resistance locus of tomato. Theor. Appl. Genet. 131, 1345–1362. doi: 10.1007/s00122-018-3082-x
