# Supplementary material for: The NLR Protein Encoded by the Resistance Gene Ty-2 Is Triggered by the Replication-Associated Protein Rep/C1 of Tomato Yellow Leaf Curl Virus
Source: Front Plant Sci. 2020 Sep 10;11:545306. doi: 10.3389/fpls.2020.545306 (PMC7511541; doi:10.3389/fpls.2020.545306)
Supplement: Supplementary Table S4 — Marker analysis of BC1 recombinants derived from crosses between Ty-2 introgression line and three susceptible S. habrochaites accessions. [file Table_4.xlsx]

## Sheet: Supplementary Table S4
Supplementary Table S4 Marker analysis of BC1 recombinants derived from intraspecific crosses between Ty-2 introgression line and three susceptible S. habrochaites accessions
Susceptible S. habrochaites parent	BC1 recombinant	Marker genotypea
		51342_MH	TMA17/18	AW52090F2R1	TMA99	cL2	cLEN-11-F24	P8687	T0386A	UP15	M1	AWC2At4g32930
G1.1290	41-28	B	B	B	B	B	B	B	B	B	B	H
	49-36	B	B	B	B	B	B	B	B	B	B	H
	49-60	B	B	B	B	B	B	B	B	H	H	H
	41-40	H	H	H	H	H	H	H	H	H	B	B
G1.1257	45-62	B	B	B	B	B	B	B	B	B	B	H
	44-3	B	B	B	B	B	B	B	B	B	B	H
	50-10	B	B	B	B	B	B	B	B	B	B	H
	51-6	B	B	B	B	B	B	B	B	H	H	H
	44-2	B	B	B	B	B	B	B	B	H	H	H
	44-50	B	B	B	B	B	B	B	B	H	H	H
	44-102	B	B	B	B	B	B	B	B	H	H	H
	45-28	B	B	B	B	B	B	B	B	H	H	H
	45-39	B	B	B	B	B	B	B	B	H	H	H
	52-5	B	B	B	B	B	B	B	B	H	H	H
	44-47	B	B	B	B	B	B	B	H	H	H	H
	44-10	B	B	B	B	B	H	H	H	H	H	H
	44-79b	B	B	B	B	H	H	H	H	H	H	H
	45-22	H	H	H	H	H	H	H	H	H	H	B
	45-36	H	H	H	H	H	H	H	H	B	B	B
	45-54	H	H	H	H	H	H	H	H	B	B	B
	52-1	H	H	H	H	H	H	H	B	B	B	B
G1.1560	47-15	B	B	B	B	B	B	B	B	B	B	H
a B, homozygous for S. habrochaites Ty-2 allele; H, heterozygous
b Recombinant BC1 individual selected for selfing to produce BC1S1 population
