# Supplementary material for: The NLR Protein Encoded by the Resistance Gene Ty-2 Is Triggered by the Replication-Associated Protein Rep/C1 of Tomato Yellow Leaf Curl Virus
Source: Front Plant Sci. 2020 Sep 10;11:545306. doi: 10.3389/fpls.2020.545306 (PMC7511541; doi:10.3389/fpls.2020.545306)
Supplement: Supplementary Table S5 — Recombination events identified in F2 families derived from crosses between the Ty-2 introgression line and three susceptible S. habrochaites accessions. [file Table_5.xlsx]

## Sheet: Supplementary Table S5
Supplementary Table S5 Recombination events identified in F2 populations derived from crosses between the Ty-2 introgression line and three susceptible S. habrochaites accessions
Susceptible S. habrochaites parent	No. of F2 families	No. of plants screened	No. of recombinants	No. of recombinants with marker scores B/H	No. of recombinants with marker scores A/H
G1.1257	4	20	3	0	3
G1.1290	5	97	15	10	5
G1.1560	6	420	53	30	22
Total	15	537	70	40	30
