# Supplementary material for: The NLR Protein Encoded by the Resistance Gene Ty-2 Is Triggered by the Replication-Associated Protein Rep/C1 of Tomato Yellow Leaf Curl Virus
Source: Front Plant Sci. 2020 Sep 10;11:545306. doi: 10.3389/fpls.2020.545306 (PMC7511541; doi:10.3389/fpls.2020.545306)
Supplement: Supplementary Table S7 — SCAR marker AW910upF2R3. Size or expected size of the PCR product with primers AW910upF2 and AW910upR3 ( Supplementary Table S1 ) for genotypes/accessions of several Solanum species. [file Table_7.xlsx]

## Sheet: Supplementary Table S7
Supplementary Table S7 SCAR marker AW910upF2R3. Size or expected size of the PCR product with primers AW910upF2 and AW910upR3 (Supplementary Table S1) for genotypes/ accessions of several Solanum species.
Genotype	Size PCR producta	Sourceb
Ty-2 line Wageningen	523 bp	own data
S. lycopersicum TY-Chie_RR	523 bp	LC222648
S. lycopersicum TY-Chie_SS	832 bp	LC222649
S. lycopersicum Shugyoku	832 bp	LC222650
S. lycopersicum Heinz	832 bp	SGN
S. lycopersicum Moneymaker	832 bp	own data
S. lycopersicum MicroTom	~830 bp	own data
S. lycopersicum BTI-87	832 bp	SGN
S. lycopersicum GH13	832 bp	SGN
S. lycopersicum I-3	832 bp	CP023756
S. lycopersicum Ty-1	~830 bp	own data
S. lycopersicum Ty-3	~830 bp	own data
S. lycopersicum Ty-4	~830 bp	own data
S. lycopersicum ty-5	~830 bp	own data
S. lycopersicum Ty-6	~830 bp	own data
S. habrochaites LYC4	832 bp	SGN
S. habrochaites LA1777	~830 bp	own data
S. habrochaites G1.1560	832 bp	own data
S. habrochaites G1.1601	~830 bp	own data
S. habrochaites G1.1257	827 bp	own data
S. habrochaites G1.1290	827 bp	own data
S. chilense G1.1556	~830 bp	own data
S. chilense G1.1558	~830 bp	own data
S. chilense LA1971	~830 bp	own data
S. pimpinellifolium LA2093	821 bp	SGN
S. pimpinellifolium G1.1554	~830 bp	own data
S. arcanum LA2157	839 bp	SGN
S. arcanum LA2172	~830 bp	own data
S. pennellii LA0267	1238 bp	SGN
a estimated size on agarose gel; PCR product not sequenced
b GenBank accession numbers at NCBI. SGN, Sol Genomics Network; https://solgenomics.net/
