# Supplementary material for: The NLR Protein Encoded by the Resistance Gene Ty-2 Is Triggered by the Replication-Associated Protein Rep/C1 of Tomato Yellow Leaf Curl Virus
Source: Front Plant Sci. 2020 Sep 10;11:545306. doi: 10.3389/fpls.2020.545306 (PMC7511541; doi:10.3389/fpls.2020.545306)
Supplement: Supplementary Table S8 — Correlation of presence of 532-bp fragment of SCAR marker AW910upF2R3 with TYLCV resistance conferred by Ty-2 gene. [file Table_8.xlsx]

## Sheet: Supplementary Table S8
Supplementary Table S8 Correlation of presence of 532-bp fragment of SCAR marker AW910upF2R3 with TYLCV resistance conferred by Ty-2 gene.
F2 plant (Ty-2 x S. habr.)	Susceptible S. habr. parent	AW910up F2R3	DSI 42 dpia	TYLCV response		F3 progeny from PV156069-111		Susceptible S. habr. parent	AW910upF2R3	DSI 70 dpia	TYLCV response
PV156080-3	G1.1257	A	3	Susceptible		PV165535-2		G1.1560	A	4	Suscptible
PV156080-4	G1.1257	A	4			PV165535-16		G1.1560	A	4
PV156074-35	G1.1290	A	2			PV165535-18		G1.1560	A	4
PV156068-83	G1.1560	A	3			PV165535-26		G1.1560	A	4
PV156068-85	G1.1560	A	4			PV165535-33		G1.1560	A	4
PV156068-87	G1.1560	A	4			PV165535-3		G1.1560	H	0	Resistant
PV156069-41	G1.1560	A	2			PV165535-4		G1.1560	H	0
PV156069-49	G1.1560	A	4			PV165535-7		G1.1560	H	0
PV156069-78	G1.1560	A	3			PV165535-8		G1.1560	H	0
PV156069-82	G1.1560	A	2			PV165535-9		G1.1560	H	0
PV156069-88	G1.1560	A	4			PV165535-11		G1.1560	H	0
PV156069-101	G1.1560	A	4			PV165535-14		G1.1560	H	0
PV156069-103	G1.1560	A	4			PV165535-15		G1.1560	H	0
PV156069-110	G1.1560	A	4			PV165535-24		G1.1560	H	0
PV156070-41	G1.1560	A	3			PV165535-36		G1.1560	H	0
PV156080-2	G1.1257	H	0	Resistant		PV165535-38		G1.1560	H	0
PV156072-9	G1.1290	H	0			PV165535-39		G1.1560	H	0
PV156074-2	G1.1290	H	0			PV165535-40		G1.1560	H	0
PV156074-3	G1.1290	H	0			PV165535-46		G1.1560	H	0
PV156074-7	G1.1290	H	0			PV165535-47		G1.1560	H	0
PV156074-13	G1.1290	H	0			PV165535-48		G1.1560	H	0
PV156076-12	G1.1290	H	0			PV165535-49		G1.1560	H	0
PV156076-13	G1.1290	H	0			PV165535-50		G1.1560	H	0
PV156068-18	G1.1560	H	0			PV165535-51		G1.1560	H	0
PV156068-52	G1.1560	H	0			PV165535-52		G1.1560	H	0
PV156068-70	G1.1560	H	0			PV165535-1		G1.1560	B	0	Resistant
PV156068-92	G1.1560	H	0			PV165535-5		G1.1560	B	0
PV156068-97	G1.1560	H	0			PV165535-6		G1.1560	B	0
PV156068-143	G1.1560	H	0			PV165535-10		G1.1560	B	0
PV156068-147	G1.1560	H	0			PV165535-12		G1.1560	B	0
PV156068-161	G1.1560	H	0			PV165535-13		G1.1560	B	0
PV156069-39	G1.1560	H	0			PV165535-17		G1.1560	B	0
PV156069-54	G1.1560	H	0			PV165535-19		G1.1560	B	0
PV156069-64	G1.1560	H	0			PV165535-20		G1.1560	B	0
PV156069-83	G1.1560	H	0			PV165535-21		G1.1560	B	0
PV156069-94	G1.1560	H	0			PV165535-22		G1.1560	B	0
PV156069-96	G1.1560	H	0			PV165535-23		G1.1560	B	0
PV156069-111	G1.1560	H	0			PV165535-25		G1.1560	B	0
PV156069-134	G1.1560	H	0			PV165535-27		G1.1560	B	0
PV156069-138	G1.1560	H	0			PV165535-28		G1.1560	B	0
PV156069-143	G1.1560	H	0			PV165535-29		G1.1560	B	0
PV156070-3	G1.1560	H	0			PV165535-30		G1.1560	B	0
PV156070-30	G1.1560	H	0			PV165535-31		G1.1560	B	0
PV156070-52	G1.1560	H	0			PV165535-32		G1.1560	B	0
PV156081-1	G1.1560	H	0			PV165535-35		G1.1560	B	0
PV156081-11	G1.1560	H	0			PV165535-37		G1.1560	B	0
PV156072-1	G1.1290	B	0	Resistant		PV165535-41		G1.1560	B	0
PV156074-14	G1.1290	B	0			PV165535-42		G1.1560	B	0
PV156074-21	G1.1290	B	0			PV165535-43		G1.1560	B	0
PV156075-1	G1.1290	B	0			PV165535-45		G1.1560	B	0
PV156075-6	G1.1290	B	0			PV165535-53		G1.1560	B	0
PV156076-2	G1.1290	B	0			PV165535-54		G1.1560	B	0
PV156076-6	G1.1290	B	0			a DSI, Disease Severity Index; dpi, days post inoculation
PV156068-28	G1.1560	B	0
PV156068-40	G1.1560	B	0			Marker AW910upF2R3
PV156068-43	G1.1560	B	0			A	homozygous for 830-bp fragment
PV156068-69	G1.1560	B	0			H	heterozygous 532-bp and ~830-bp fragments
PV156068-120	G1.1560	B	0			B	homozygous for 532-bp (Ty-2 linked) fragment
PV156068-131	G1.1560	B	0
PV156069-30	G1.1560	B	0
PV156069-66	G1.1560	B	0
PV156069-69	G1.1560	B	0
PV156069-126	G1.1560	B	0
PV156069-153	G1.1560	B	0
PV156069-162	G1.1560	B	0
PV156070-43	G1.1560	B	0
a DSI, Disease Severity Index; dpi, days post inoculation
