# Supplementary material for: The NLR Protein Encoded by the Resistance Gene Ty-2 Is Triggered by the Replication-Associated Protein Rep/C1 of Tomato Yellow Leaf Curl Virus
Source: Front Plant Sci. 2020 Sep 10;11:545306. doi: 10.3389/fpls.2020.545306 (PMC7511541; doi:10.3389/fpls.2020.545306)
Supplement: Supplementary Table S9 — Visual scoring of the HR response in co-infiltrated leaves. Scoring was performed at four days after infiltration. The letters correspond to the spots in Figure 4 . Scoring was performed using a scale of 0-100%, where 0 indicates no HR and 100% indicates maximum HR (100% of infiltration area showing necrosis). [file Table_9.xlsx]

## Sheet: Supplementary Table S9
Supplementary Table S9 Visual scoring of the HR response in co-infiltrated leaves. Scoring was performed at four days after infiltration. The letters correspond to the spots in Figure 4. Scoring was performed using a scale of 0-100%, where 0 indicates no HR and 100% indicates maximum HR (100% of infiltration area showing necrosis).
Over-expressed genes in N. benthamiana		Infiltration spot	HR response
Tomato resistance genes	Ty-2	A	0
	Ty-1	F	0
Viral genes TYLCV-IL	V1	C	0
	Rep/C1	H	0.005
	C4	K	0
Co-expression of Ty-2 with viral genes	Ty-2+V1	B	0
	Ty-2+Rep/C1	G	0.145
	Ty-2+C4	J	0
Co-expression of Ty-1 with viral genes	Ty-1+V1	D	0
	Ty-1+Rep/C1	I	0
	Ty-1+C4	L	0
Positive control	INF1	E	0.5
